# Supplementary material for: Diagnostic value of antibody responses to Mycobacterium avium subsp. paratuberculosis-derived proteins PtpA and PtpB in rheumatoid arthritis
Source: PLoS One. 2026 May 18;21(5):e0341403. doi: 10.1371/journal.pone.0341403 (PMC13183189; doi:10.1371/journal.pone.0341403)
Supplement: S1 Data — (XLSX) [file pone.0341403.s001.xlsx]

## Sheet: RA patients
Clinical data
			PtpB
Sample number	DAS28 VSG	Activity				Average	Average-control
1	2.57	Remission	0.114	0.113	0.139	0.122	0.066
2	1.9	Remission	0.162	0.101	0.097	0.12	0.064
3	2.58	Remission	0.284	0.14	0.189	0.204333	0.148333
4	0.97	Remission	0.196	0.154	0.174	0.174667	0.118667
5	2.57	Remission	0.413	0.4	0.421	0.411333	0.308333
6	2.13	Remission	0.233	0.181	0.148	0.187333	0.0843333
7	1.13	Remission	0.279	0.263	0.292	0.278	0.175
8	2.31	Remission	0.295	0.226	0.254	0.258333	0.202333
9	2.49	Remission	0.325	0.293	0.332	0.316667	0.213667
10	2.14	Remission	0.399	0.382	0.35	0.377	0.274
11	2.54	Remission	0.104	0.088	0.107	0.0996667	0.0436667
12	2.17	Remission	0.079	0.093	0.074	0.082	0.026
13	2.38	Remission	0.059	0.064	0.063	0.062	0.006
14	2.42	Remission	0.538	0.541	0.526	0.535	0.432
15	1.9	Remission	0.066	0.065	0.073	0.068	0.012
16	2.25	Remission	0.075	0.068	0.052	0.065	0.009
17	1.11	Remission	0.07	0.126	0.109	0.101667	0.0456667
18	1.75	Remission	0.31	0.315	0.316	0.313667	0.257667
19	1.25	Remission	0.082	0.098	0.115	0.0983333	0.0423333
20	2.38	Remission	0.157	0.188	0.172	0.172333	0.0693333
21	2.06	Remission	0.146	0.189	0.15	0.161667	0.0586667
22	2.18	Remission	0.233	0.224	0.211	0.222667	0.119667
23	2.4	Remission	0.26	0.232	0.264	0.252	0.149
24	1.46	Remission	0.263	0.269	0.251	0.261	0.158
25	1.61	Remission	0.242	0.21	0.225	0.225667	0.122667
26	3.02	Low	0.13	0.102	0.136	0.122667	0.0666667
27	3.1	Low	0.196	0.214	0.208	0.206	0.103
28	2.7	Low	0.428	0.385	0.395	0.402667	0.299667
29	2.71	Low	0.185	0.185	0.189	0.186333	0.0833333
30	2.63	Low	0.284	0.248	0.251	0.261	0.158
31	2.97	Low	0.303	0.216	0.457	0.325333	0.222333
32	3.17	Low	0.319	0.294	0.444	0.352333	0.249333
33	3.15	Low	0.128	0.142	0.115	0.128333	0.0253333
34	3.01	Low	0.33	0.305	0.286	0.307	0.204
35	2.92	Low	0.259	0.215	0.171	0.215	0.112
36	2.92	Low	0.457	0.431	0.414	0.434	0.331
37	3.03	Low	0.186	0.175	0.168	0.176333	0.0733333
38	3.13	Low	0.262	0.257	0.244	0.254333	0.151333
39	2.94	Low	0.195	0.185	0.207	0.195667	0.0926667
40	2.88	Low	0.353	0.3	0.283	0.312	0.209
41	2.89	Low	0.278	0.265	0.283	0.275333	0.172333
42	3.04	Low	0.324	0.339	0.316	0.326333	0.223333
43	2.89	Low	0.297	0.271	0.268	0.278667	0.175667
44	3.13	Low	0.41	0.444	0.386	0.413333	0.310333
45	2.61	Low	0.357	0.336	0.332	0.341667	0.238667
46	2.77	Low	0.33	0.284	0.316	0.31	0.207
47	2.88	Low	0.364	0.266	0.374	0.334667	0.231667
48	3.07	Low	0.237	0.237	0.24	0.238	0.135
49	2.84	Low	0.251	0.304	0.278	0.277667	0.174667
50	3.84	Moderate	0.487	0.277	0.29	0.351333	0.248333
51	4.79	Moderate	0.707	0.451	0.473	0.543667	0.440667
52	3.23	Moderate	0.206	0.208	0.224	0.212667	0.109667
53	4.48	Moderate	0.281	0.264	0.284	0.276333	0.173333
54	4.97	Moderate	0.188	0.191	0.185	0.188	0.085
55	3.67	Moderate	0.314	0.294	0.279	0.295667	0.192667
56	3.97	Moderate	0.262	0.275	0.282	0.273	0.191
57	4.84	Moderate	0.286	0.318	0.296	0.3	0.197
58	4.38	Moderate	0.31	0.298	0.341	0.316333	0.213333
59	3.5	Moderate	0.341	0.374	0.392	0.369	0.266
60	5.23	High	0.438	0.442	0.409	0.429667	0.347667
61	6.25	High	0.472	0.488	0.467	0.475667	0.393667
62	5.19	High	0.418	0.441	0.452	0.437	0.334
63	6.71	High	0.234	0.248	0.265	0.249	0.146
64	6.27	High	0.237	0.245	0.25	0.244	0.162
65	5.65	High	0.251	0.267	0.248	0.255333	0.152333
66	5.49	High	0.48	0.471	0.461	0.470667	0.388667
67	5.9	High	0.356	0.401	0.372	0.376333	0.273333
68	5.42	High	0.383	0.41	0.388	0.393667	0.290667
69	5.88	High	0.254	0.27	0.323	0.282333	0.200333
70	5.78	High	0.292	0.285	0.328	0.301667	0.219667
71	6.07	High	0.265	0.235	0.233	0.244333	0.141333
72	5.62	High	0.534	0.485	0.521	0.513333	0.410333
73	7.52	High	0.316	0.348	0.325	0.329667	0.226667
74	5.33	High	0.344	0.325	0.322	0.330333	0.248333
75	5.46	High	0.296	0.372	0.307	0.325	0.222
75	5.45	High	0.504	0.51	0.538	0.517333	0.435333
77	6.66	High	0.283	0.308	0.303	0.298	0.216
78	5.17	High	0.313	0.343	0.324	0.326667	0.244667
79	5.2	High	0.226	0.227	0.344	0.265667	0.162667
80	6.31	High	0.205	0.235	0.212	0.217333	0.114333
81	5.51	High	0.284	0.271	0.308	0.287667	0.184667
82	6.678	High	0.431	0.419	0.442	0.430667	0.327667
83	6.42	High	0.354	0.352	0.377	0.361	0.279

## Sheet: Controls
Clinic data
	PtpB
Sample ID	Total			Average	Average-control
1	0.096	0.096	0.121	0.104333	0.0193333
2	0.13	0.108	0.11	0.116	0.031
3	0.385	0.41	0.359	0.384667	0.341667
4	0.354	0.36	0.327	0.347	0.304
5	0.206	0.222	0.206	0.211333	0.168333
6	0.214	0.194	0.252	0.22	0.177
7	0.152	0.175	0.178	0.168333	0.125333
8	0.227	0.146	0.199	0.190667	0.147667
9	0.309	0.317	0.313	0.313	0.27
10	0.202	0.225	0.047	0.158	0.115
11	0.29	0.314	0.25	0.284667	0.241667
12	0.292	0.277	0.253	0.274	0.231
13	0.089	0.093	0.11	0.0973333	0.0543333
14	0.223	0.228	0.229	0.226667	0.183667
15	0.183	0.193	0.149	0.175	0.132
16	0.357	0.32	0.395	0.357333	0.314333
17	0.375	0.297	0.308	0.326667	0.283667
18	0.228	0.299	0.26	0.262333	0.219333
19	0.3	0.212	0.172	0.228	0.185
20	0.344	0.286	0.31	0.313333	0.270333
21	0.139	0.132	0.146	0.139	0.096
22	0.129	0.134	0.142	0.135	0.092
23	0.148	0.137	0.15	0.145	0.102
24	0.099	0.097	0.103	0.0996667	0.0566667
25	0.12	0.102	0.087	0.103	0.045
27	0.097	0.085	0.074	0.0853333	0.0273333
28	0.107	0.094	0.091	0.0973333	0.0393333
29	0.083	0.085	0.095	0.0876667	0.0296667
30	0.141	0.17	0.173	0.161333	0.103333
31	0.089	0.096	0.091	0.092	0.034
32	0.088	0.103	0.091	0.094	0.036
33	0.1	0.086	0.106	0.0973333	0.0393333
34	0.123	0.09	0.115	0.109333	0.0513333
35	0.085	0.092	0.074	0.0836667	0.0256667
36	0.092	0.103	0.093	0.096	0.038
37	0.073	0.071	0.133	0.0923333	0.0343333
38	0.175	0.191	0.221	0.195667	0.137667
39	0.154	0.162	0.166	0.160667	0.102667
40	0.14	0.141	0.147	0.142667	0.0846667
41	0.071	0.067	0.073	0.0703333	0.0123333
42	0.152	0.156	0.129	0.145667	0.0876667
43	0.122	0.115	0.12	0.119	0.061
44	0.13	0.139	0.144	0.137667	0.0796667
45	0.111	0.087	0.118	0.105333	0.0473333
46	0.177	0.159	0.133	0.156333	0.0983333
47	0.103	0.101	0.13	0.111333	0.0533333
48	0.171	0.213	0.202	0.195333	0.137333
49	0.139	0.128	0.177	0.148	0.09
50	0.199	0.258	0.21	0.222333	0.164333
51	0.126	0.113	0.104	0.114333	0.0563333
52	0.147	0.176	0.188	0.170333	0.112333
53	0.078	0.095	0.098	0.0903333	0.0323333
54	0.101	0.105	0.105	0.103667	0.0456667
55	0.12	0.142	0.137	0.133	0.075
56	0.229	0.3	0.29	0.273	0.215
57	0.191	0.213	0.196	0.2	0.142
58	0.154	0.146	0.121	0.140333	0.0823333
59	0.081	0.085	0.14	0.102	0.044
60	0.126	0.127	0.087	0.113333	0.0553333
61	0.132	0.149	0.149	0.143333	0.0853333
62	0.077	0.073	0.066	0.072	0.014
63	0.145	0.119	0.14	0.134667	0.0766667
64	0.066	0.067	0.062	0.065	0.007
65	0.151	0.154	0.147	0.150667	0.0926667
66	0.205	0.182	0.174	0.187	0.129
67	0.101	0.123	0.12	0.114667	0.0566667
68	0.112	0.125	0.093	0.11	0.052
69	0.208	0.211	0.186	0.201667	0.143667
70	0.07	0.065	0.062	0.0656667	0.00766667
71	0.076	0.089	0.083	0.0826667	0.0246667
72	0.083	0.081	0.076	0.08	0.022
73	0.208	0.211	0.186	0.201667	0.143667
74	0.07	0.065	0.062	0.0656667	0.00766667
75	0.076	0.089	0.083	0.0826667	0.0246667
76	0.083	0.081	0.076	0.08	0.022
77	0.133	0.14	0.143	0.138667	0.0806667
78	0.14	0.139	0.122	0.133667	0.0756667
79	0.102	0.097	0.083	0.094	0.036
80	0.079	0.072	0.064	0.0716667	0.0136667
81	0.29	0.277	0.272	0.279667	0.221667
82	0.117	0.092	0.089	0.0993333	0.0413333
83	0.226	0.214	0.162	0.200667	0.142667
84	0.209	0.238	0.224	0.223667	0.165667
85	0.231	0.255	0.221	0.235667	0.177667
86	0.242	0.252	0.164	0.219333	0.161333
87	0.164	0.257	0.194	0.205	0.147
88	0.149	0.165	0.159	0.157667	0.0996667
89	0.176	0.164	0.173	0.171	0.113
90	0.058	0.059	0.057	0.058	0
91	0.062	0.077	0.082	0.0736667	0.0156667
92	0.068	0.06	0.068	0.0653333	0.00733333
93	0.198	0.141	0.146	0.161667	0.103667
94	0.328	0.321	0.318	0.322333	0.213333
95	0.122	0.148	0.124	0.131333	0.0223333
98	0.303	0.306	0.3133	0.307433	0.198433
99	0.128	0.148	0.122	0.132667	0.0236667
100	0.132	0.152	0.124	0.136	0.027
101	0.111	0.132	0.128	0.123667	0.0146667
102	0.134	0.149	0.129	0.137333	0.0283333
103	0.122	0.137	0.121	0.126667	0.0176667
104	0.142	0.138	0.124	0.134667	0.0256667
